# Supplementary material for: JAK/STAT and Hox Dynamic Interactions in an Organogenetic Gene Cascade
Source: PLoS Genet. 2015 Jul 31;11(7):e1005412. doi: 10.1371/journal.pgen.1005412 (PMC4521708; doi:10.1371/journal.pgen.1005412)
Supplement: S1 Table — (XLSX) [file pgen.1005412.s007.xlsx]

## Sheet: Table S1-Constructs
Table 1
Primer	Sequence (5'-3')
fw-crb	GCCCTGTATTTTCGTATACCTTTTA
fw-stat	CTTCGAGAGTGGTTTCTGTACGG
rev-stat	CCTATGCGGCCGGCCTAGTATACCTGTGCCGCGATTTTT C
rev-crb	GCGTCACGGCCGATTGCACTTTAACACTTGACCAG
crb-stat2-mt	AACAGATATAATCCATCATTAGCAGGGCTCAAATCGCGGCACAGGTATAC										(5’-AACAGATATAATCCATCATTAGCAGGGCTCAAATCGCGGCACAGGTATAC-3’)
stat4n1-mt	AGAGTGGTTTCTGTACGGCTCGAGTTTGAATTTCCGCCCTAAACA
crb∆174-rev	CCTATGCGGCCGTTTCGGTTCATTTGTGTTTTCCCTCCAC
crb∆133-rev	CCTATGCGGCCGCGCGGGGTCACGTGTTGTTATCGTTA
crb∆25-rev	CCTATGCGGCCGTTGAAACACCGGACACCGGAGAGCG
fw-∆101	GATCATCAGCGTCATCTTCAACGCTGGAAAAGTGGAGGGAA
rev-crb204-blunt	TGAAGATGACGCTGATGATCTTCGC
fw-crb205-BHI	GCATCAGGATCCCTTCGAGAGTGGTTTCTGTACGGCT
