# Supplementary material for: JAK/STAT and Hox Dynamic Interactions in an Organogenetic Gene Cascade
Source: PLoS Genet. 2015 Jul 31;11(7):e1005412. doi: 10.1371/journal.pgen.1005412 (PMC4521708; doi:10.1371/journal.pgen.1005412)
Supplement: S2 Table — An additional GGA and GAG (in bold) was added to the 5’ end of the forward and reverse primers, respectively, to allow labelling with [α-32P]dCTP. (XLSX) [file pgen.1005412.s008.xlsx]

## Sheet: Table S2-EMSAS-STAT
Table S2
Oligo	Primer	Sequence (5'-3')
Oligo #1	305-S#1 (1-30 bp)	GGAGCCCTGTATTTTCGTATACCTTTTATCGTA
	305-AS#1 (1-30 bp)	GAGTACGATAAAAGGTATACGAAAATACAGGGC
Oligo #2	305-S#2 (22-51 bp)	GGATTTATCGTAGAATTTATCAAATGACTTTGG
	305-AS#2 (22-51 bp)	GAGCCAAAGTCATTTGATAAATTCTACGATAAA
Oligo #3	305-S#3 (52-81 bp)	GGATTTATGATTGACAAGGAAAACCGACGAATA
	305-AS#3 (52-81 bp)	GAGTATTCGTCGGTTTTCCTTGTCAATCATAAA
Oligo #4	305-S#4 (76-105 bp)	GGACGAATAAAAAGAAGAGAAAATGAATGTCTG
	305-AS#4 (76-105)	GAGCAGACATTCATTTTCTCTTCTTTTTATTCG
Oligo #5	305-S#5 (103-132 bp)	GGACTGGGCTGGGAAATCCCTGAAAGGCATCAC
	305-AS#5 (103-132 bp)	GAGGTGATGCCTTTCAGGGATTTCCCAGCCCAG
Oligo #6	305-S#6 (133-162 bp)	GGAAGCAACTGGTTTATGGCAGCTTCCATCGTA
	305-AS#6 (133-162 bp)	GAGTACGATGGAAGCTGCCATAAACCAGTTGCT
Oligo #7	305-S#7 (150-180 bp)	GGAAGCTTCCATCGTAAAATCCAGACACCGACAG
	305-AS#7 (150-180 bp)	GAGCTGTCGGTGTCTGGATTTTACGATGGAAGCT
Oligo #8	305-S#8 (173-202 bp)	GGAACCGACAGCGAAGATCATCAGCGTCATCTT
	305-AS#8 (173-202 bp)	GAGAAGATGACGCTGATGATCTTCGCTGTCGGT
Oligo #9	305-S#9 (198-227 bp)	GGAATCTTCACTTCGAGAGTGGTTTCTGTACGG
	305-AS#9 (198-227 bp)	GAGCCGTACAGAAACCACTCTCGAAGTGAAGAT		G
Oligo #10	305-S#10 (227-256 bp)	GGAGCTTTCGTTTGAATTTCCGCCCTAAACAGA
	305-AS#10 (227-256 bp)	GAGTCTGTTTAGGGCGGAAATTCAAACGAAAGC
Oligo #10-MUT	305-S#10-mt (227-256 bp)	GGAGCTCGAGTTTGAATTTCCGCCCTAAACAGA
	305-AS#10-mt (227-256 bp)	GAGTCTGTTTAGGGCGGAAATTCAAACTCGAGC
Oligo #11	305-S#11 (257-286 bp)	GGATATAATCCATCATTTTCAGGGGAAAAATCG
	305-AS#11 (257-286 bp)	GAGCGATTTTTCCCCTGAAAATGATGGATTATA
Oligo #11-MUT	305-S#11-mt (257-286 bp)	GGATATAATCCATCATTAGCAGGGCTCAAATCG
	305-AS#11-mt (257-286 bp)	GAGCGATTTGAGCCCTGCTAATGATGGATTATA
Oligo #12	305-S#12 (276-305 bp)	GGAGGGAAAAATCGCGGCACAGGTATACTAGGC
	305-AS#12 (276-305 bp)	GAGGCCTAGTATACCTGTGCCGCGATTTTTCCC
