# Supplementary material for: JAK/STAT and Hox Dynamic Interactions in an Organogenetic Gene Cascade
Source: PLoS Genet. 2015 Jul 31;11(7):e1005412. doi: 10.1371/journal.pgen.1005412 (PMC4521708; doi:10.1371/journal.pgen.1005412)
Supplement: S3 Table — An additional GGA and GAG (in bold) was added to the 5’ end of the forward and reverse primers, respectively, to allow labelling with [α-32P]dCTP. (XLSX) [file pgen.1005412.s009.xlsx]

## Sheet: Table S3-EMSAS-Abd-B-HA
Table S3
Oligo	Primer	Sequence ('5-3')
Oligo #1+2-WT	305-S#2.5-wt (17-46 bp)	GGATACCTTTTATCGTAGAATTTATCAAATGAC
	305-AS#2.5-wt (17-46 bp)	GAGGTCATTTGATAAATTCTACGATAAAAGGTA
Oligo #1+2-MUT#1	305-S#2.5-mt1 (17-46 bp)	GGATACCTTCCGTCGTAGAATTTATCAAATGAC
	305-AS#2.5-mt1 (17-46 bp)	GAGGTCATTTGATAAATTCTACGACGGAAGGTA
Oligo #1+2-MUT#2	305-S#2.5-mt2 (17-46 bp)	GGATACCTTTTATCGTAGAATCCGTCAAATGAC
	305-AS#2.5-mt2 (17-46 bp)	GAGGTCATTTGACGGATTCTACGATAAAAGGTA
Oligo #1+2-MUT#1+2	305-S#2.5-mt12 (17-46 bp)	GGATACCTTCCGTCGTAGAATCCGTCAAATGAC
	305-AS#2.5-mt12 (17-46 bp)	GAGGTCATTTGACGGATTCTACGACGGAAGGTA
Oligo #3-WT	305-S#3.1-wt (41-70 bp)	GGAAATGACTTTGGTTTATGATTGACAAGGAAA
	305-AS#3.1-wt (41-70 bp)	GAGTTTCCTTGTCAATCATAAACCAAAGTCATT
Oligo #3-MUT	305-S#3.1-mt (41-70 bp)	GGAAATGACTTTGGTCCGTGATTGACAAGGAAA
	305-AS#3.1-mt (41-70 bp)	GAGTTTCCTTGTCAATCACGGACCAAAGTCATT
Oligo #4-WT	305-S#3.5.1-wt (65-94 bp)	GGAAGGAAAACCGACGAATAAAAAGAAGAGAAA
	305-AS#3.5.1-wt (65-94 bp)	GAGTTTCTCTTCTTTTTATTCGTCGGTTTTCCT
Oligo #4-MT	305-S#3.5.1-mt (65-94 bp)	GGAAGGAAAACCGACGAACGGAAAGAAGAGAAA
	305-AS#3.5.1-mt (65-94 bp)	GAGTTTCTCTTCTTTCCGTTCGTCGGTTTTCCT
Oligo #5+6-WT	305-S#6.5 (139-168 bp)	GGATGGTTTATGGCAGCTTCCATCGTAAAATCC
	305-AS#6.5 (139-168 bp)	GAGGGATTTTACGATGGAAGCTGCCATAAACCA
Oligo #5+6-MUT#5	305-S#6.5-mt1 (139-168 bp)	GGATGGTCCGTGGCAGCTTCCATCGTAAAATCC
	305-AS#6.5-mt1 (139-168 bp)	GAGGGATTTTACGATGGAAGCTGCCACGGACCA
Oligo #5+6-MUT#6	305-S#6.5-mt2 (139-168 bp)	GGATGGTTTATGGCAGCTTCCATCGCGGAATCC
	305-AS#6.5-mt2 (139-168 bp)	GAGGGATTCCGCGATGGAAGCTGCCATAAACCA
Oligo #5+6-MUT#5+6	305-S#6.5-mt12 (139-168 bp)	GGATGGTCCGTGGCAGCTTCCATCGCGGAATCC
	305-AS#6.5-mt12 (139-168 bp)	GAGGGATTCCGCGATGGAAGCTGCCACGGACCA
Oligo #7+8-WT	305-S#10.5-wt (240-269 bp)	GGATTTCCGCCCTAAACAGATATAATCCATCAT
	305-AS#10.5-wt (240-269 bp)	GAGATGATGGATTATATCTGTTTAGGGCGGAAA
Oligo #7+8-MUT#7	305-S#10.5-mt1 (240-269 bp)	GGATTTCCGCCCCGGACAGATATAATCCATCAT
	305-AS#10.5-mt1 (240-269 bp)	GAGATGATGGATTATATCTGTCCGGGGCGGAAA
Oligo #7+8-MUT#8	305-S#10.5-mt2 (240-269 bp)	GGATTTCCGCCCTAAACAGATACGGTCCATCAT
	305-AS#10.5-mt2 (240-269 bp)	GAGATGATGGACCGTATCTGTTTAGGGCGGAAA
Oligo #7+8-MUT#7+8	305-S#10.5-mt12 (240-269 bp)	GGATTTCCGCCCCGGACAGATACGGTCCATCAT
	305-AS#10.5-mt12 (240-269 bp)	GAGATGATGGACCGTATCTGTCCGGGGCGGAAA
